# Supplementary material for: Dietary Factors May Delay Tolerance Acquisition in Food Protein-Induced Allergic Proctocolitis
Source: Nutrients. 2023 Jan 13;15(2):425. doi: 10.3390/nu15020425 (PMC9862452; doi:10.3390/nu15020425)
Supplement: Supplementary file 1 [file nutrients-15-00425-s001.zip]

Archive with 1 entries (1 files):
- nutrients-2102425-supplementary.pdf
